# Supplementary material for: Do healthcare needs-based population segments predict outcomes among the elderly? Findings from a prospective cohort study in an urbanized low-income community
Source: BMC Geriatr. 2020 Feb 27;20:78. doi: 10.1186/s12877-020-1480-9 (PMC7045405; doi:10.1186/s12877-020-1480-9)
Supplement: Supplementary file 3 — Additional file 3. Mapping scheme. Detailed segmentation base of population segmentation schemes evaluated in this study. [file 12877_2020_1480_MOESM3_ESM.xlsx]

## Sheet: Tools
	Tools	Tool name (n)	Segment	Segments & Definitions	Exclusion	Chin Swee Variable
	1	Delaware	1	Adult & no chronic conditions		A2 (adults defined as above 21)
	1	Delaware	2	Adult & 1 chronic condition		B15 chronic conditions exclude fracture & cataract
	1	Delaware	3	Adult & 2+ chronic condition		B15 chronic conditions exclude fracture & cataract
	1	Delaware	4	Adult & have mild mental health conditions (includes those with chronic illness)		Any B15: dementia, E1a/b: depression (at least several days), I1e: anxiety (at least moderate levels)
	1	Delaware	5	Adult & have severe mental health conditions (includes those with chronic illness)		Any B15: dementia, E1a/b: depression (nearly everyday), I1e: anxiety (at least severely anxious/depressed)
	1	Delaware	6	Elderly & no chronic conditions		A2 (elderly defined as above 75)
	1	Delaware	7	Elderly & 1 chronic condition		B15 chronic conditions exclude fracture & cataract
	1	Delaware	8	Elderly & 2+ chronic condition		B15 chronic conditions exclude fracture & cataract
	1	Delaware	9	Elderly & have mild mental health conditions (includes those with chronic illness)		Any B15: dementia, E1a/b: depression (at least several days), I1d: anxiety (at least moderate levels)
	1	Delaware	10	Elderly & have severe mental health conditions (includes those with chronic illness)		Any B15: dementia, E1a/b: depression (nearly everyday), I1e: anxiety (at least severely anxious/depressed)
	1	Delaware	11	Adolescents/Peds & no chronic conditions	Survey inclusion criteria is at least 60 years old
	1	Delaware	12	Adolescents/Peds & 1 chronic condition	Survey inclusion criteria is at least 60 years old
	1	Delaware	13	Adolescents/Peds & 2+ chronic condition	Survey inclusion criteria is at least 60 years old
	1	Delaware	14	Adolescents/Peds & have mild mental health conditions (includes those with chronic illness)	Survey inclusion criteria is at least 60 years old
	1	Delaware	15	Adolescents/Peds & have severe mental health conditions (includes those with chronic illness)	Survey inclusion criteria is at least 60 years old
	1	Delaware	16	Infants & no chronic conditions	Survey inclusion criteria is at least 60 years old
	1	Delaware	17	Infants & 1 chronic condition	Survey inclusion criteria is at least 60 years old
	1	Delaware	18	Infants & 2+ chronic condition	Survey inclusion criteria is at least 60 years old
	1	Delaware	19	Infants & have mild mental health conditions (includes those with chronic illness)	Survey inclusion criteria is at least 60 years old
	1	Delaware	20	Infants & have severe mental health conditions (includes those with chronic illness)	Survey inclusion criteria is at least 60 years old
	2	Lombardy	1	Healthy people: all remaining people. Further subtyped according to whether they were heavy (generated cost comparable to category 4 in at least 1 determinant namely drugs, hospital admissions, outpatient claims), moderate (thershold cost pegged to per capita of healthy people segment) or mild consumers (less than moderate but more than 0)		all other people
	2	Lombardy	2	People suffering from an acute event: hospitalized for an accident or acute event, excluding cardiovascular disease and including traumas		Any B15 chronic conditions with hospitalization or A&E in past 6 months
	2	Lombardy	3	People possibly affected by chronic disease or at early stage: not belonging to groups above but occasionally received drug prescriptions for chronic diseases		no B15 chronic conditions excluding fracture & cataract but have long term prescription medications for H1 and H2
	2	Lombardy	4	People affected by more than 1 chronic disease		B15 chronic conditions exclude fracture & cataract>1
	2	Lombardy	5	People affected by only 1 chronic disease: consumed healthcare for chronic disease, continuous use of drugs,	not considering continuous use of drugs	B15 chronic conditions exclude fracture & cataract
	2	Lombardy	6	Elderly: 85 years or more		A2
	2	Lombardy	7	Maternity and infancy: women 10-54 years who were hospitalized or received medical examination for pregnancy, women/men who applied for fertility treatment. Infancy are children aged less than a year	Survey inclusion criteria is at least 60 years old
	2	Lombardy	8	Subjects unknown to the RHS: did not use healthcare service in 3 years period	Survey does not have previous 3 years worth of data
	3	Northwest London	1	Mostly healthy adults < 75: aged 16-75 who do not have LTCs, cancer, serious and enduring mental illness, physical or learning disabilities and avanced organic brain disorders. Include those who have a defined episode o f care e.g. acute illness with full recovery, maternity		Age A2. no chronic conditions in B15 excluding fracture/cataract. no Mental illness based on B15 dementia and anxiety/depression questions in I1e
	3	Northwest London	2	Mostly health adults > 75: same as group 1 but for those above the age of 75		Age A2. no chronic conditions in B15 excluding fracture/cataract. no Mental illness based on B15 dementia and anxiety/depression questions in I1e
	3	Northwest London	3	Adults < 75 with 1 or more LTCs: People aged 16-75 who have >=1 LTC e.g. HIV, COPD, diabetes, heart disease, etc. includes common mental illness e.g. depression & anxiety		Age A2. 1 or more chronic conditions B15. Mental illness based on B15 dementia and anxiety/depression questions in I1e
	3	Northwest London	4	Elderly > 75 with 1 or more LTCs: same as group 3 but for those above the age of 75		Age A2. 1 or more chronic conditions B15. Mental illness based on B15 dementia and anxiety/depression questions in I1e
	3	Northwest London	5	Adults and elderly people with SEMI: people aged above 16 who have a mental health problems (typically people with schisophrenia or severe affective disorder) who experience a substantial disability as a result of their mental health problem such as an inability to care for themselves independently, sustain relationships or work		highest severity level of anxiety/depression in I1e and E1A/B
	3	Northwest London	6	Adults and elderly people with cancer: People aged above 16 who have any form and stage of cancer		B15 cancer question
	3	Northwest London	7	Adults and elderly people with severe physical disabilities: people aged > 16 who have a FACS eligible physical disability. Excludes physical disabilities such as sensory disabilities that are not FACS eligible. FACS eligibility includes an inability to perform 3 or more household tasks		any 1 ADL deficit B7 or 3 IADL deficit B11
	3	Northwest London	8	Adults and elderly with advanced organic brain disorders: People aged above 16 who have a decreased mental function resulting from a medical disease rather than a psychiatric illness; incldues dementia as well as other conditions such as Huntington's and Parkinson's disease	Study subjects with dementia but no physical disabilities don't exist in this study
	3	Northwest London	9	Adults and elderly people with learning disabilities: People aged above 16 who have difficulty learning in a typical manner that affects academic, language and speech skills. Excludes mild conditions that does not have an impact on social relationships or work	Survey did not capture learning difficulty information
	3	Northwest London	10	Adults and elderly people who are socially excluded: People aged above 16 who have chaotic lifestyles who often have limited access to care. Includes the homeless, alcohol and drug dependency.	Survey did not capture homeless, alcohol/drug dependency information
	4	SST	1	Global Impression: Healthy		B15: Never diagnosed nor treated for any conditions (except for cataract and fractures)
	4	SST	2	Global Impression: Chronic asymptomatic		B15: Ever diagnosed or treated for any conditions (except for cataract and fractures)
	4	SST	3	Global Impression: Chronic symptomatic		B15: Ever diagnosed or treated for any conditions (except for cataract and fractures) + B16 at least ‘limited but not severely’ by health problem
	4	SST	4	Global Impression: Limited Reserve		B15: Ever have 3 or more ED visit for same condition or 3 or more hospital visit for same condition in past 6 months
	4	SST	5	Global Impression: Long course of decline		Any geriatric syndromes (B4: weight loss, B5b: recurrent fall) or B15: 3 or more ED visits not for same condition in past 6 months
	4	SST	6	Global Impression: Short course of decline before dying	Survey did not capture information that indicate short course of decline before dying
	4	SST	7	A. Acute but curable illness		B15iii.qrs: Hospitalized or gone to A&E in past 6 months for cataract and fractures (if yes = presence of acute but curable illness)
	4	SST	8	B. Function		B7/B11: Unable to perform ADL/IADL independently = deficit. (moderate deficit =1, high deficit = 2 or more)
	4	SST	9	C. Skilled nursing type task need		G5b: If patient receives home health services, assume patient has skilled nursing type task need
	4	SST	10	D. Organization of care		G2: If patient seeing more than 2 doctors, G3: sometimes/frequently/always confused. (low need = not seeing more than 2 doctors, moderate need = seeing more than 2 doctors but not sometimes/frequently/always confused, high need = at least sometimes confused)
	4	SST	11	E. Activation in own care		B17a, B17b: knowledge of health condition at least 4, B17c: take medications or carry out treatments asked by doctor/health worker at least 4. (high = has knowledge and compliance, medium = has only either one, low = has neither)
	4	SST	12	F. Disruptive behavioural issues		Any B15: dementia, E1a/b: depression (at least several days), I1e: anxiety (at least moderate levels)
	4	SST	13	G. Social support in case of need		D6b, D4c, D2c at least 1 neighbours/friends/relatives able to call for help, D2b,D4b: at least 1 relative/friend able to talk about private matters. (High support= have both support for help and talk, moderate support = either one, low support = neither)
	4	SST	14	H. Past hospital admission		B15: All hospital admissions in past 6 months
	4	SST	15	I. Polypharmacy		H2: Number of prescription medications taken on a regular basis (some participants did not report thus they were not counted)
